# Supplementary material for: Vitamin D, Folic Acid and Vitamin B12 Can Reverse Vitamin D Deficiency-Induced Learning and Memory Impairment by Altering 27-Hydroxycholesterol and S-Adenosylmethionine
Source: Nutrients. 2022 Dec 27;15(1):132. doi: 10.3390/nu15010132 (PMC9824694; doi:10.3390/nu15010132)
Supplement: Supplementary file 1 [file nutrients-15-00132-s001.zip]

Archive with 1 entries (1 files):
- nutrients-2059542-supplementary.pdf
